# Supplementary material for: Run-and-Tumble Dynamics and Mechanotaxis Discovered in Microglial Migration
Source: Research (Wash D C). 2023 Mar 10:0063. doi: 10.34133/research.0063 (PMC10013966; doi:10.34133/research.0063)
Supplement: Supplementary 2 — Movies S1 and S2. [file research.0063.f2.zip]

Archive with 2 entries (2 files):
- Movie S1_Control.avi
- Movie S2_CP300.avi
